# Supplementary material for: Diabetes Primes Neutrophils for Neutrophil Extracellular Trap Formation through Trained Immunity
Source: Research (Wash D C). 2024 Apr 23;7:0365. doi: 10.34133/research.0365 (PMC11037460; doi:10.34133/research.0365)
Supplement: Supplementary 1 — Figs. S1 to S6 Tables S1 and S2 Supplementary Graphical Abstract [file research.0365.f1.zip]

Archive with 10 entries (10 files):
- FigureS01.pdf
- FigureS02.pdf
- FigureS03.pdf
- FigureS04.pdf
- FigureS05.pdf
- FigureS06.pdf
- Graphical_Abstract.pdf
- Supplementary Figure Legends.docx
- Table_S01.xlsx
- Table_S02.xlsx
