# Supplementary material for: Diabetes Primes Neutrophils for Neutrophil Extracellular Trap Formation through Trained Immunity
Source: Research (Wash D C). 2024 Apr 23;7:0365. doi: 10.34133/research.0365 (PMC11037460; doi:10.34133/research.0365)
Supplement: Supplementary 1 — Figs. S1 to S6 Tables S1 and S2 Supplementary Graphical Abstract [file research.0365.f1.zip › Table_S01.xlsx]

## Sheet: DB info
Pts.No	Sample Acquisition Date	Age	Sex	Type	HbA1c (%)	Medication	Infection	Grouping	Experiment
DB1	2019. 12. 04	28	M	T2D	10.7	metformin, SGLT2 inhibitor, insulin	N	Uncontrolled	NETs
DB2	2019. 12. 09	73	F	T2D	11.4	metformin, DPP-4 inhibitor, insulin	N	Uncontrolled	NETs, Protein (WB)
DB3	2019. 12. 09	19	F	T2D	8.4	insulin	N	Controlled	NETs, Protein (WB)
DB4	2020. 01. 17	53	M	T2D	8.4	insulin, metformin, anticancer treatment	N	Controlled	NETs, Protein (WB)
DB5	2020. 01. 22	82	F	T2D	10.6	metformin, DPP-4 inhibitor, insulin	N	Uncontrolled	NETs, Protein (WB), Acetyl CoA accumulation
DB6	2020. 01. 22	60	M	T2D	10.3	GLP-1 agonist, insulin	Mild skin infection (CRP 1.09 mg/L)	Uncontrolled	NETs, Protein (WB), Acetyl CoA accumulation
DB7	2020. 01. 22	30	M	T2D	16.6	insulin	N	Uncontrolled	NETs, Protein (WB), Acetyl CoA accumulation
DB8	2020. 02. 03	60	F	T2D	12.1	steroid, SGLT2 inhibitor, metformin, insulin	Rheumatoid arthritis (CRP 5.14 mg/L)	Uncontrolled	NETs, Protein (WB), Acetyl CoA accumulation
DB9	2020. 02. 10	82	M	T2D	13	metformin, SGLT2 inhibitor, insulin	N	Uncontrolled	NETs, Protein (WB), Acetyl CoA accumulation
DB10	2020. 02. 10	41	F	T2D	16.9	insulin, metformin, thiazolidinediones	N	Uncontrolled	NETs, Protein (WB), Acetyl CoA accumulation
DB11	2020. 02. 10	57	F	T2D	8.8	metformin, DPP-4 inhibitor, sulfonylurea, empagliflozin	N	Controlled	NETs, Protein (WB), Acetyl CoA accumulation
DB12	2020. 02. 10	37	M	T2D	10.2	metformin, SGLT2 inhibitor, insulin	N	Uncontrolled	NETs, Acetyl CoA accumulation
DB13	2020.6.18	49	M	T2D	10.3	insulin	N	Uncontrolled	NETs, Protein (WB)
DB14	2020.7.02	66	M	T2D	12.3	insulin, metformin, sulfonyurea, DPP4 inhibitor	N	Uncontrolled	NETs, Protein (WB)
DB15	2020.06.10	62	M	T2D	12	insulin, metformin, DPP4 inhibitor	N	Uncontrolled	NETs, Protein (WB)
DB16	2020. 04. 09	66	M	T2D	16.8	insulin, DPP-4 inhibitor, thiazolidinediones	Chronic kidney disase, gout, hypertension, renal cell carcinoma	Uncontrolled	NETs, Protein (WB)
DB17	2020. 04. 28	60	M	T2D	12.6	insulin, metformin, DPP-4 inhibitor	Chronic stable angina, hypertension, hypothyroidism, dyslipidemia	Uncontrolled	NETs, Protein (WB)
DB18	2020. 04. 28	45	M	T2D	14.5	insulin, metformin	obesity	Uncontrolled	NETs, Protein (WB)
DB19	Loss during sample preparation
DB20	2021. 08. 11	65	M	T2D	8.7	metformin, DPP-4 inhibitor, thiazolididediones, sulfonylurea	MAFLD, hypertension	Controlled	RNA seq / Immunofluorescence
DB21	2021. 08. 23	68	M	T2D	13	insulin, metformin, DPP-4 inhibitor	Pancreatic cancer, hypertension, dyslipidemia	Uncontrolled	qPCR / Immunofluorescence
DB22	Loss during sample preparation
DB23	2021. 08. 25	28	F	T2D	8.3	GLP-1 agonist, sulfonylurea, metformin	Morbid obesity, PCOS, dyslipidemia	Controlled	RNA seq / Immunofluorescence
DB24	2021. 09. 01	39	M	T2D	5.4 (2021년 7월 HbA1c 8.2)	metformin, DPP-4 inhibitor, SGLT2 inhibitor	Morbid obesity, MAFLD, dyslipidemia	Controlled	RNA seq / qPCR
DB25	2021. 09. 16	46	M	T2D	9.4	sulfonylurea, metformin	Pontine infarction, dyslipidemia, MAFLD	Controlled	Immunofluorescence / qPCR
DB26	2021. 10. 19	69	M	T2D	10	sulfonylurea, mefformin, SGLT2 inhibitor	Chronic kidney disease, dyslipidemia, previous prostate cancer	Uncontrolled	qPCR
DB27	2021. 10. 29	66	F	T2D	15.8	insulin, metformin, DPP-4 inhibitor	Major depressive disorder, dyslipidemia	Uncontrolled	RNA seq
DB28	2021. 11. 22	62	M	T2D	10.5	insulin, mefformin	Hepatocellular cacinoma, liver cirrhosis, hypertension	Uncontrolled	RNA seq
DB29	2021. 11. 23	41	M	T2D	10.8	insulin, mefformin, SGLT2 inhibitor	N	Uncontrolled	RNA seq
DB30	2022. 01. 04	66	F	T2D	10.1	metformin, DPP4 inhibitor, sulfonylurea	Hypertension	Uncontrolled	qPCR
DB31	2022. 02. 07	567	F	T2D	12	insulin, metformin, DPP-4 inhibitor	Hypertension, osteoarthritis, spinal stenosis	Uncontrolled	qPCR / OCR / ECAR
DB32	2022 .03. 14	56	M	T2D	14.2	insulin, metformin, DPP-4 inhibitor	Pressure sore	Uncontrolled	qPCR / OCR / ECAR
DB33	2022. 04. 13	28	F	T2D	7.8	sulfonylurea, mefformin, SGLT2 inhibitor	Morbid obesity	Controlled	qPCR / OCR / ECAR
DB34	2022. 04. 18	56	M	T2D	13.6	insulin, metformin, DPP-4 inhibitor	Osteoporosis	Uncontrolled	qPCR / OCR / ECAR
